# Supplementary material for: Presence and function of Hbl B’, the fourth protein component encoded by the hbl operon in Bacillus cereus
Source: Virulence. 2022 Mar 15;13(1):483–501. doi: 10.1080/21505594.2022.2046951 (PMC8932913; doi:10.1080/21505594.2022.2046951)
Supplement: Supplemental Material [file KVIR_A_2046951_SM6543.zip]

Archive with 4 entries (4 files):
- Fig.S1_A.tif
- Fig.S1_B.tif
- Fig.S1_C.tif
- Fig._S2_23.02.22.docx
